# Supplementary material for: Generation of densely labeled oligonucleotides for the detection of small genomic elements
Source: Cell Rep Methods. 2024 Aug 12;4(8):100840. doi: 10.1016/j.crmeth.2024.100840 (PMC11384094; doi:10.1016/j.crmeth.2024.100840)
Supplement: Table S1. DNA sequences used for NOVA probe synthesis, barcoded oligonucleotides, and end-labeled probes, related to STAR Methods [file mmc2.xlsx]

## Sheet: Tabelle1
Synthesized Probes Templates	Sequence "long" (5' -> 3', template strand)	Sequence "short"(5' -> 3', primer strand)
Chr13q34_NOVA	[PHO] AGG ATG GGC CCA GGT AAG CAT GGA CCA TTC CTT CAG GAT G	CAT CCT GAA GGA ATG GTC CA
Chr13q34_phosphates	[PHO] AGG ATG GGC CCA GGT AAG CAT GGA CCA TTC CTT CAG GAT G	[PHO] CAT CCT GAA GGA ATG GTC CA
Chr13q34_biotin	[BIO] AGG ATG GGC CCA GGT AAG CAT GGA CCA TTC CTT CAG GAT G	CAT CCT GAA GGA ATG GTC CA
ChrXp11.1_NOVA	[PHO] GAATGTTCTGAGTTTGCTTCCGTTCAGTTATGGGAAGTTG	CAACTTCCCATAACTGAACG
maj_Sat_Assay_mouse	[PHO] ATATGGCAAGAAAACTGAAAATCATGGAAAATGAGAAACAGGCCTCGAACGAACGATAGC	GCTATCGTTCGTTCGAGGCC
Telomere	[PHO] GTT AGG GTT AGG GTT AGG GTT AGG GTT AGG GTT AGG GTT A	TAA CCC TAA CCC TAA CCC TA
Chr13q34_1x1C	[PHO] GCAATTCACT AGG ATG GGC CCA GGT AAG CAT GGA CCA TTC CTT CAG GAT G	CATCCTGAAGGAATGGTCCATGCTTACCTGGGCCCATCCT
Chr13q34_2x1C	[PHO] GCAATTCACT GCAATTCACT AGG ATG GGC CCA GGT AAG CAT GGA CCA TTC CTT CAG GAT G	CATCCTGAAGGAATGGTCCATGCTTACCTGGGCCCATCCT
Chr13q34_3x1C	[PHO] GCAATTCACT GCAATTCACT GCAATTCACT AGG ATG GGC CCA GGT AAG CAT GGA CCA TTC CTT CAG GAT G	CATCCTGAAGGAATGGTCCATGCTTACCTGGGCCCATCCT
Chr13q34_NOVA_CC1T	[PHO] ACTCACTACGGTCCT AGG ATG GGC CCA GGT AAG CAT GGA CCA TTC CTT CAG GAT G	CATCCTGAAGGAATGGTCCATGCTTACCTGGGCCCATCCT
Chr13q34_NOVA_CC3T	[PHO] ACTCACTGCTGTCCT AGG ATG GGC CCA GGT AAG CAT GGA CCA TTC CTT CAG GAT G	CATCCTGAAGGAATGGTCCATGCTTACCTGGGCCCATCCT
Chr13q34_NOVA_CC5T	[PHO] ACTCAGTACTGTCCT AGG ATG GGC CCA GGT AAG CAT GGA CCA TTC CTT CAG GAT G	CATCCTGAAGGAATGGTCCATGCTTACCTGGGCCCATCCT
Chr13q34_NOVA_CC7T	[PHO] ACTGACTACTGTCCT AGG ATG GGC CCA GGT AAG CAT GGA CCA TTC CTT CAG GAT G	CATCCTGAAGGAATGGTCCATGCTTACCTGGGCCCATCCT
Chr13q34_NOVA_CC10T	[PHO] GCTCACTACTGTCCT AGG ATG GGC CCA GGT AAG CAT GGA CCA TTC CTT CAG GAT G	CATCCTGAAGGAATGGTCCATGCTTACCTGGGCCCATCCT
Commercial Probes Templates
Chr13q34_OligoFISH	GCTATCGTTCGTTCGAGGCC AGG ATG GGC CCA GGT AAG CAT GGA CCA TTC CTT CAG GAT G
ChrXp11.1_OligoFISH	GCTATCGTTCGTTCGAGGCC GAATGTTCTGAGTTTGCTTCCGTTCAGTTATGGGAAGTTG
Chr13q34_ATTO647N	AGG ATG GGC CCA GGT AAG CAT GGA CCA TTC CTT CAG GAT G [ATTO647N]
ChrXp11.1_ATTO647N	GAA TGT TCT GAG TTT GCT TCC GTT CAG TTA TGG GAA GTT G [ATTO647N]
Readout_1	GGC CTC GAA CGA ACG ATA GC [ATTO647N]
Readout_3	GCG CGA TTG ACC GTC TCG TT [ATTO488]
Chr13q34_seq3	AACGAGACGGTCAATCGCGC ATG GGC CCA GGT AAG CAT GGA CCA TTC CTT CAG GAT G
Non-repetititve	We recommend to use "GTTCTACTAAGCTCACTACTGTCCT" as xNOVA overhang in template sequence, as Therminator can elongate probes when "GCAATTCACTGCAATTCACTGCAATTCACT" (repeats) is used
B (1-60)
B_1	/5Phos/ GTTCTACTAAGCTCACTACTGTCCT TAACAACTTAGGAGGAGGAAAATGCACCCTTAGGATTAAG	CTTAATCCTAAGGGTGCATTTTCCTCCTCCTAAGTTGTTA
B_2	/5Phos/ GTTCTACTAAGCTCACTACTGTCCT GTTCTTGAAAATATGTGTGAATGTGCAAAGAACAGGAAGT	ACTTCCTGTTCTTTGCACATTCACACATATTTTCAAGAAC
B_3	/5Phos/ GTTCTACTAAGCTCACTACTGTCCT TCTCTTTCTGCGAAGCTTTGTATCAGAAGGCCTGACTCCT	AGGAGTCAGGCCTTCTGATACAAAGCTTCGCAGAAAGAGA
B_4	/5Phos/ GTTCTACTAAGCTCACTACTGTCCT AAGAGCTTTGAGAATATTAGGAGTGTGTATTGCCTTGCTT	AAGCAAGGCAATACACACTCCTAATATTCTCAAAGCTCTT
B_5	/5Phos/ GTTCTACTAAGCTCACTACTGTCCT GTTAAGTTTTGGAGAAAAAGTCAAGGTAGAATAGGCAATA	TATTGCCTATTCTACCTTGACTTTTTCTCCAAAACTTAAC
B_6	/5Phos/ GTTCTACTAAGCTCACTACTGTCCT GAAGTAAATTGAATTAAACAGAGAGATAATAGACTCTCTA	TAGAGAGTCTATTATCTCTCTGTTTAATTCAATTTACTTC
B_7	/5Phos/ GTTCTACTAAGCTCACTACTGTCCT GAAAAAAATAAAAGGCGCCAGCTTTAATTAAGATTATATA	TATATAATCTTAATTAAAGCTGGCGCCTTTTATTTTTTTC
B_8	/5Phos/ GTTCTACTAAGCTCACTACTGTCCT AGGAAACACATGTCAGCCCTAAAAGCAAAAATAACAACTA	TAGTTGTTATTTTTGCTTTTAGGGCTGACATGTGTTTCCT
B_9	/5Phos/ GTTCTACTAAGCTCACTACTGTCCT TTCAAAAGGAGATAAACTATAGGAAAGAAGATTTCATCTG	CAGATGAAATCTTCTTTCCTATAGTTTATCTCCTTTTGAA
B_10	/5Phos/ GTTCTACTAAGCTCACTACTGTCCT TATAGTTACGTTTTGGACACAAAGGCCATTATGTAAAATG	CATTTTACATAATGGCCTTTGTGTCCAAAACGTAACTATA
B_11	/5Phos/ GTTCTACTAAGCTCACTACTGTCCT AAAGAAAAAATATGCTAATTAGGATATCTGGGTTTGTGAT	ATCACAAACCCAGATATCCTAATTAGCATATTTTTTCTTT
B_12	/5Phos/ GTTCTACTAAGCTCACTACTGTCCT TCTTTAATACACAAATTCATGAGTATAGGAAGAGAGGGCC	GGCCCTCTCTTCCTATACTCATGAATTTGTGTATTAAAGA
B_13	/5Phos/ GTTCTACTAAGCTCACTACTGTCCT TGAATATGTTGGTCTTGCATGTAAATTAACATCTTTCTTG	CAAGAAAGATGTTAATTTACATGCAAGACCAACATATTCA
B_14	/5Phos/ GTTCTACTAAGCTCACTACTGTCCT AGGCCGTCTAAAAATTTGGGTGGGTTATGTGAATAGATAT	ATATCTATTCACATAACCCACCCAAATTTTTAGACGGCCT
B_15	/5Phos/ GTTCTACTAAGCTCACTACTGTCCT TGTCTATTATGATAGAGAAAGAGATTACAGATATGATAGC	GCTATCATATCTGTAATCTCTTTCTCTATCATAATAGACA
B_16	/5Phos/ GTTCTACTAAGCTCACTACTGTCCT TTGCTGTACTATCTCAAGTTTTTAGTTCTTCTCCTTCATA	TATGAAGGAGAAGAACTAAAAACTTGAGATAGTACAGCAA
B_17	/5Phos/ GTTCTACTAAGCTCACTACTGTCCT TAATAGATGGACACAATGAATATATAATGTGTCTTGAAGG	CCTTCAAGACACATTATATATTCATTGTGTCCATCTATTA
B_18	/5Phos/ GTTCTACTAAGCTCACTACTGTCCT GAGAAAAGAAATAGACATGGAGACAGGGATAGACAGAGAG	CTCTCTGTCTATCCCTGTCTCCATGTCTATTTCTTTTCTC
B_19	/5Phos/ GTTCTACTAAGCTCACTACTGTCCT CCTAGAAGAAAAGGGAAGTTTGCAAGTCAGACTCTTACAC	GTGTAAGAGTCTGACTTGCAAACTTCCCTTTTCTTCTAGG
B_20	/5Phos/ GTTCTACTAAGCTCACTACTGTCCT GTAACTGTCACTGGACTATGTAGATTCTCTAGTCTGCTTA	TAAGCAGACTAGAGAATCTACATAGTCCAGTGACAGTTAC
B_21	/5Phos/ GTTCTACTAAGCTCACTACTGTCCT TCGACCTAGATAATGGAGCAGAGTTTGGTGCGGGTAAAGG	CCTTTACCCGCACCAAACTCTGCTCCATTATCTAGGTCGA
B_22	/5Phos/ GTTCTACTAAGCTCACTACTGTCCT TACATGTCTAGGAGTTCAAGGATCAAAACCCTAGTCACAG	CTGTGACTAGGGTTTTGATCCTTGAACTCCTAGACATGTA
B_23	/5Phos/ GTTCTACTAAGCTCACTACTGTCCT GTGTAGATTGGCCTTCCTGGGCATATCGATAGGAAATTCA	TGAATTTCCTATCGATATGCCCAGGAAGGCCAATCTACAC
B_24	/5Phos/ GTTCTACTAAGCTCACTACTGTCCT GCTTCTCTGGCTTCTACTTTGTCACCTATAGAATAAAGAA	TTCTTTATTCTATAGGTGACAAAGTAGAAGCCAGAGAAGC
B_25	/5Phos/ GTTCTACTAAGCTCACTACTGTCCT AACAAGGGTATCTGTATTGACTATTCGATATTTATTATTT	AAATAATAAATATCGAATAGTCAATACAGATACCCTTGTT
B_26	/5Phos/ GTTCTACTAAGCTCACTACTGTCCT CAAGCAATGAGGAAGGATTGATAATTAGTACAGCCTGATT	AATCAGGCTGTACTAATTATCAATCCTTCCTCATTGCTTG
B_27	/5Phos/ GTTCTACTAAGCTCACTACTGTCCT GGAGCATACGCTCTGAAACAATTAGTTCAGCTGTATTTTG	CAAAATACAGCTGAACTAATTGTTTCAGAGCGTATGCTCC
B_28	/5Phos/ GTTCTACTAAGCTCACTACTGTCCT GTCAAATTTTCTGGGTCAGACAAACATTAAACTGCTATAT	ATATAGCAGTTTAATGTTTGTCTGACCCAGAAAATTTGAC
B_29	/5Phos/ GTTCTACTAAGCTCACTACTGTCCT ATAGTTAATGTCATCGTATAAACAAATTATGTGAAAACTA	TAGTTTTCACATAATTTGTTTATACGATGACATTAACTAT
B_30	/5Phos/ GTTCTACTAAGCTCACTACTGTCCT TTATGAAATTTTGATTTGTATAACTGATTATAAGATTTAC	GTAAATCTTATAATCAGTTATACAAATCAAAATTTCATAA
B_31	/5Phos/ GTTCTACTAAGCTCACTACTGTCCT AATCAGTCATCATATTATACGAGGAAGATCATTTATGTAG	CTACATAAATGATCTTCCTCGTATAATATGATGACTGATT
B_32	/5Phos/ GTTCTACTAAGCTCACTACTGTCCT ATATTAAAAATTACAGTTACTAACTTACTCTTTTACTCAA	TTGAGTAAAAGAGTAAGTTAGTAACTGTAATTTTTAATAT
B_33	/5Phos/ GTTCTACTAAGCTCACTACTGTCCT GATTCCGGAAGAGATATTTGCTTCATCCTTCAGGAGCCGT	ACGGCTCCTGAAGGATGAAGCAAATATCTCTTCCGGAATC
B_34	/5Phos/ GTTCTACTAAGCTCACTACTGTCCT TTTTTGTTTTCAGAACTAACTTTCAGATTCGAAGAAACAG	CTGTTTCTTCGAATCTGAAAGTTAGTTCTGAAAACAAAAA
B_35	/5Phos/ GTTCTACTAAGCTCACTACTGTCCT GCGATGCTGCTGACTGATAGAAATACAAGTGGGACCACGT	ACGTGGTCCCACTTGTATTTCTATCAGTCAGCAGCATCGC
B_36	/5Phos/ GTTCTACTAAGCTCACTACTGTCCT CTCTTCCTGGTTTTTCTGGCCATCTACAATGTCACTGTGC	GCACAGTGACATTGTAGATGGCCAGAAAAACCAGGAAGAG
B_37	/5Phos/ GTTCTACTAAGCTCACTACTGTCCT GGGAATATTGGGTTGATTGTGATCATCAAAATCAACCCCA	TGGGGTTGATTTTGATGATCACAATCAACCCAATATTCCC
B_38	/5Phos/ GTTCTACTAAGCTCACTACTGTCCT GTGAACCTTGTTGTCAAAGACAGAACCATTTCATTTTTAG	CTAAAAATGAAATGGTTCTGTCTTTGACAACAAGGTTCAC
B_39	/5Phos/ GTTCTACTAAGCTCACTACTGTCCT AAACTCTGCGTGCTGCTGGTTGTGGGATCCTATGCCTGGG	CCCAGGCATAGGATCCCACAACCAGCAGCACGCAGAGTTT
B_40	/5Phos/ GTTCTACTAAGCTCACTACTGTCCT GTCTCATGTTCCTTGGAACTGACGTGCTCTGCTTTAAAGT	ACTTTAAAGCAGAGCACGTCAGTTCCAAGGAACATGAGAC
B_41	/5Phos/ GTTCTACTAAGCTCACTACTGTCCT TTCTCCTCACTACTCTCCCTTTCTTGCTCTGATACTTACA	TGTAAGTATCAGAGCAAGAAAGGGAGAGTAGTGAGGAGAA
B_42	/5Phos/ GTTCTACTAAGCTCACTACTGTCCT AACCAGTGGCTGCTATTCTTTCTTGCCACCTTTAATGAAA	TTTCATTAAAGGTGGCAAGAAAGAATAGCAGCCACTGGTT
B_43	/5Phos/ GTTCTACTAAGCTCACTACTGTCCT AGCACACTACTCATCGTTCTCACATCTTATGCGTTCATTG	CAATGAACGCATAAGATGTGAGAACGATGAGTAGTGTGCT
B_44	/5Phos/ GTTCTACTAAGCTCACTACTGTCCT GTAACCATCCTCAAGATGCGTTCAGTCAGTGGGCGCCGCA	TGCGGCGCCCACTGACTGAACGCATCTTGAGGATGGTTAC
B_45	/5Phos/ GTTCTACTAAGCTCACTACTGTCCT AGAAATAAAGATGTCAAGGATACAGTCACCGAGATACTGG	CCAGTATCTCGGTGACTGTATCCTTGACATCTTTATTTCT
B_46	/5Phos/ GTTCTACTAAGCTCACTACTGTCCT ACCAAAGTCTTCTCTTACTGAGCCTGTTACTTTCATGGAG	CTCCATGAAAGTAACAGGCTCAGTAAGAGAAGACTTTGGT
B_47	/5Phos/ GTTCTACTAAGCTCACTACTGTCCT AAAGATATCTTTACAAATAAACAAAGTTAGGGTTGTACAA	TTGTACAACCCTAACTTTGTTTATTTGTAAAGATATCTTT
B_48	/5Phos/ GTTCTACTAAGCTCACTACTGTCCT CAACGAAATGGATTTTCTTTTCAACAGACTtttgaatcga	agctaagtttAGTCTGTTGAAAAGAAAATCCATTTCGTTG
B_49	/5Phos/ GTTCTACTAAGCTCACTACTGTCCT cagagaatgaaagacccttcgtagtcattagggagattag	gattagagggattactgatgcttcccagaaagtaagagac
B_50	/5Phos/ GTTCTACTAAGCTCACTACTGTCCT attataaagtaaatactttaatcatatcatacccaatcta	atctaacccatactatactaatttcataaatgaaatatta
B_51	/5Phos/ GTTCTACTAAGCTCACTACTGTCCT AAGTCAATGGATATTAATTTCATGTCCTTTCCTTATAAGA	TCTTATAAGGAAAGGACATGAAATTAATATCCATTGACTT
B_52	/5Phos/ GTTCTACTAAGCTCACTACTGTCCT CCGGGAATAGACTAAGTGCTTAGGAAACATATGAATTTCT	AGAAATTCATATGTTTCCTAAGCACTTAGTCTATTCCCGG
B_53	/5Phos/ GTTCTACTAAGCTCACTACTGTCCT CTTCAAGGATGAAAACTGTGTTGATAATAGGACAATGAAG	CTTCATTGTCCTATTATCAACACAGTTTTCATCCTTGAAG
B_54	/5Phos/ GTTCTACTAAGCTCACTACTGTCCT GTGGCCATTGTGTAAGGCAGAAATTAATATGTACCAAAGA	TCTTTGGTACATATTAATTTCTGCCTTACACAATGGCCAC
B_55	/5Phos/ GTTCTACTAAGCTCACTACTGTCCT GTTTGAGAGAAGAGAAAGTTCAAATCTACTTAGGGATTTT	AAAATCCCTAAGTAGATTTGAACTTTCTCTTCTCTCAAAC
B_56	/5Phos/ GTTCTACTAAGCTCACTACTGTCCT AAGGATGTCTTAATGAAATAGGTATTGTTTGAAACCGGCT	AGCCGGTTTCAAACAATACCTATTTCATTAAGACATCCTT
B_57	/5Phos/ GTTCTACTAAGCTCACTACTGTCCT TGAAAAGGAAATGGGCGGAGTTTATGAGATACATTCCAGG	CCTGGAATGTATCTCATAAACTCCGCCCATTTCCTTTTCA
B_58	/5Phos/ GTTCTACTAAGCTCACTACTGTCCT ATTAGGTAAGAATGTAATACCTAGTCAAAGATCTAATACT	AGTATTAGATCTTTGACTAGGTATTACATTCTTACCTAAT
B_59	/5Phos/ GTTCTACTAAGCTCACTACTGTCCT GAAATTTTAATATGATATGGGCTACATCCTGAATGTGTTT	AAACACATTCAGGATGTAGCCCATATCATATTAAAATTTC
B_60	/5Phos/ GTTCTACTAAGCTCACTACTGTCCT AAAGGAGCTCCAGTGTGACCATCTGATAAACCATAATAGA	TCTATTATGGTTTATCAGATGGTCACACTGGAGCTCCTTT
A (1-60)
A_1	/5Phos/ GCAATTCACTGCAATTCACTGCAATTCACT GTAATTAACCAAATCACCATACTAATTTTACAGAGAAAAT	ATTTTCTCTGTAAAATTAGTATGGTGATTTGGTTAATTAC
A_2	/5Phos/ GCAATTCACTGCAATTCACTGCAATTCACT AATAAAATGCAAACACTTGACTGCTAACATCTTAAATAAG	CTTATTTAAGATGTTAGCAGTCAAGTGTTTGCATTTTATT
A_3	/5Phos/ GCAATTCACTGCAATTCACTGCAATTCACT TATTTCTCATCACTGTAATGAAAAATTCAGAGAGAGGTGC	GCACCTCTCTCTGAATTTTTCATTACAGTGATGAGAAATA
A_4	/5Phos/ GCAATTCACTGCAATTCACTGCAATTCACT TAGATTCTAAACATTATTTTCTAGGATCCCAATATTTGGA	TCCAAATATTGGGATCCTAGAAAATAATGTTTAGAATCTA
A_5	/5Phos/ GCAATTCACTGCAATTCACTGCAATTCACT TGGCTAAGAAAATGGGATTTGAATTTGAAAGAGTAAGGAG	CTCCTTACTCTTTCAAATTCAAATCCCATTTTCTTAGCCA
A_6	/5Phos/ GCAATTCACTGCAATTCACTGCAATTCACT TAATTAAATAGTAAGTTGACCTCATTCCCAATGATTCAGT	ACTGAATCATTGGGAATGAGGTCAACTTACTATTTAATTA
A_7	/5Phos/ GCAATTCACTGCAATTCACTGCAATTCACT AAAGCTGTCAATTCTCAAAGACTAATTAAAAGAACAATAT	ATATTGTTCTTTTAATTAGTCTTTGAGAATTGACAGCTTT
A_8	/5Phos/ GCAATTCACTGCAATTCACTGCAATTCACT ACTAAGTTTATGCATTTGTGTTATACAAAGTTGAACTTTT	AAAAGTTCAACTTTGTATAACACAAATGCATAAACTTAGT
A_9	/5Phos/ GCAATTCACTGCAATTCACTGCAATTCACT AAATTTCACAAAAAGTTTTATTCTTTGCTGATAAGATAAA	TTTATCTTATCAGCAAAGAATAAAACTTTTTGTGAAATTT
A_10	/5Phos/ GCAATTCACTGCAATTCACTGCAATTCACT ATCCTACTTTTTCTGGTGTCTTTTTACAGGATACAGCCAA	TTGGCTGTATCCTGTAAAAAGACACCAGAAAAAGTAGGAT
A_11	/5Phos/ GCAATTCACTGCAATTCACTGCAATTCACT TCCCACCTCACAGCTATCACTGTCTTCCATGGAACAGTCC	GGACTGTTCCATGGAAGACAGTGATAGCTGTGAGGTGGGA
A_12	/5Phos/ GCAATTCACTGCAATTCACTGCAATTCACT TCCATTTATTGCAGGCCCAGTTCAGGCAATAGTGGAGATG	CATCTCCACTATTGCCTGAACTGGGCCTGCAATAAATGGA
A_13	/5Phos/ GCAATTCACTGCAATTCACTGCAATTCACT GGAAGATTTTATTAGCACAATTCAGGATTCCCAAGTAGTG	CACTACTTGGGAATCCTGAATTGTGCTAATAAAATCTTCC
A_14	/5Phos/ GCAATTCACTGCAATTCACTGCAATTCACT AGGCGGGGGTTCACGGGAGAGGCACAGTGTTGGAGTACAG	CTGTACTCCAACACTGTGCCTCTCCCGTGAACCCCCGCCT
A_15	/5Phos/ GCAATTCACTGCAATTCACTGCAATTCACT CTTATCTTTGTGCTTCTTAAACTTTAAGGAGTAGGATTGA	TCAATCCTACTCCTTAAAGTTTAAGAAGCACAAAGATAAG
A_16	/5Phos/ GCAATTCACTGCAATTCACTGCAATTCACT AATGTTTAAATGGATATGAGCAATAGTATTATTAAGATAG	CTATCTTAATAATACTATTGCTCATATCCATTTAAACATT
A_17	/5Phos/ GCAATTCACTGCAATTCACTGCAATTCACT AAGTTTTGCTTTCTCTAAAACCATTACAAGTCTTCTAATG	CATTAGAAGACTTGTAATGGTTTTAGAGAAAGCAAAACTT
A_18	/5Phos/ GCAATTCACTGCAATTCACTGCAATTCACT GAACTTACAAGGGTTACAATTTATTTCAGGATCCATTATG	CATAATGGATCCTGAAATAAATTGTAACCCTTGTAAGTTC
A_19	/5Phos/ GCAATTCACTGCAATTCACTGCAATTCACT TTCTTGCTGTTGTTTTAGTTTCCAGTGTCATTGGAACTTT	AAAGTTCCAATGACACTGGAAACTAAAACAACAGCAAGAA
A_20	/5Phos/ GCAATTCACTGCAATTCACTGCAATTCACT ATAATATGTTATATGATAGATGAAAAACATAATAATTTCA	TGAAATTATTATGTTTTTCATCTATCATATAACATATTAT
A_21	/5Phos/ GCAATTCACTGCAATTCACTGCAATTCACT CATGCTTACTGACACTTATAAGAGGACTTTTAATCTCTGT	ACAGAGATTAAAAGTCCTCTTATAAGTGTCAGTAAGCATG
A_22	/5Phos/ GCAATTCACTGCAATTCACTGCAATTCACT ATTTCACTTTCCATATGTACCCCAACCACATTTCTGAATT	AATTCAGAAATGTGGTTGGGGTACATATGGAAAGTGAAAT
A_23	/5Phos/ GCAATTCACTGCAATTCACTGCAATTCACT ATATTGAATTATATGCACCATTGATGCTTTCTTTGTGACT	AGTCACAAAGAAAGCATCAATGGTGCATATAATTCAATAT
A_24	/5Phos/ GCAATTCACTGCAATTCACTGCAATTCACT ACAAGATTCAGAAAAATTTTATACTATGATACCGTGTGAA	TTCACACGGTATCATAGTATAAAATTTTTCTGAATCTTGT
A_25	/5Phos/ GCAATTCACTGCAATTCACTGCAATTCACT GTGGAAGCAAACTTAATAAAGACAAGTACTTATTTAAGTG	cacttaaataagtacttgtctttatTAAGTTTGCTTCCAC
A_26	/5Phos/ GCAATTCACTGCAATTCACTGCAATTCACT ATTAAAACAAAGTTTGCCAGCAAATGAGAAAAGAATCACA	tgtgattcttttctcatttgctggcaaactttgttttaat
A_27	/5Phos/ GCAATTCACTGCAATTCACTGCAATTCACT TACCACTAAAAGCCATAACAGAGTCACTGTGAACATTCTT	aagaatgttcacagtgactctgttatggcttttagtggta
A_28	/5Phos/ GCAATTCACTGCAATTCACTGCAATTCACT TTCCAAATTTTCTCTAAAAGGAAACCTTTTATCTCTAAAC	gtttagagataaaaggtttccttttagagaaaatttggaa
A_29	/5Phos/ GCAATTCACTGCAATTCACTGCAATTCACT GGAAGCTAGAATACTGTCAACAGTTAATCAGATTGTCTCT	agagacaatctgattaactgttgacagtattctagcttcc
A_30	/5Phos/ GCAATTCACTGCAATTCACTGCAATTCACT GACACATAGGAAGAGATTTGAAATTGCTGCCACTGGTTTA	taaaccagtggcagcaatttcaaatctcttcctatgtgtc
A_31	/5Phos/ GCAATTCACTGCAATTCACTGCAATTCACT TTTAAAGGCCTCATGTATGTTTCTATCTAGATACTAAAAA	tttttagtatctagatagaaacatacatgaggcctttaaa
A_32	/5Phos/ GCAATTCACTGCAATTCACTGCAATTCACT AAAAAATATAAGAAATCATTGATTACTACTAATGGTTGTC	gacaaccattagtagtaatcaatgatttcttatatttttt
A_33	/5Phos/ GCAATTCACTGCAATTCACTGCAATTCACT GTGGATCAAGGTGACTTCAATGAACATAACAATCATTAGG	cctaatgattgttatgttcattgaagtcaccttgatccac
A_34	/5Phos/ GCAATTCACTGCAATTCACTGCAATTCACT GGACAACTAGTTGTCATCAACCAGTTATCATATGCTTCTC	gagaagcatatgataactggttgatgacaactagttgtcc
A_35	/5Phos/ GCAATTCACTGCAATTCACTGCAATTCACT TGGACTGCAACCAACAGTAGTCAGAAAAATCAATGAAGAA	ttcttcattgatttttctgactactgttggttgcagtcca
A_36	/5Phos/ GCAATTCACTGCAATTCACTGCAATTCACT TATATACAATGACACAAAATGAAGCACTAAGCCAAATACA	tgtatttggcttagtgcttcattttgtgtcattgtatata
A_37	/5Phos/ GCAATTCACTGCAATTCACTGCAATTCACT TAACAAAGTAAACTTTTATAACAACCATATTTATCTGAAT	attcagataaatatggttgttataaaagtttactttgtta
A_38	/5Phos/ GCAATTCACTGCAATTCACTGCAATTCACT TGATTCAAACTAACTGGAAAAAATATGCCTTTGAGACAAT	attgtctcaaaggcatattttttccagttagtttgaatca
A_39	/5Phos/ GCAATTCACTGCAATTCACTGCAATTCACT TATAATGATGATTTTGTTAGGTGCAGTTTTGGCATGAGTG	CACTCATGCCAAAACTGcacctaacaaaatcatcattata
A_40	/5Phos/ GCAATTCACTGCAATTCACTGCAATTCACT TGGTTCAAACATTAAAGACTCTCCAATCAAAAAGTGATAA	ttatcACTTTTTGATTGGAGAGTCTTTAATGTTTGAACCA
A_41	/5Phos/ GCAATTCACTGCAATTCACTGCAATTCACT AATGAAAATACTCTAATCAGAAGTCGATAGTTTGGCCTGC	gcaggccaaactatcgacttctgattagagtAttttcatt
A_42	/5Phos/ GCAATTCACTGCAATTCACTGCAATTCACT TGTACTTCAGCATCGCCATGCCCTGGAGGAACTGAAGGGA	tcccttcagttcctccagggcatggcgatgctgaagtaca
A_43	/5Phos/ GCAATTCACTGCAATTCACTGCAATTCACT AGGGAATCAAGTGGGATCTAACTGGGTGGAGCGGGAAGAC	gtcttcccgctccacccagttagatcccacttgattccct
A_44	/5Phos/ GCAATTCACTGCAATTCACTGCAATTCACT ACAATGCGCTCAAATTTCAACTTTTTCTCTAGGTCTGCTT	aagcagacctagagaaaaagttgaaatttgagcgcattgt
A_45	/5Phos/ GCAATTCACTGCAATTCACTGCAATTCACT ATACTTACATGAGTTCTTAATTTTATCTGATCTTCCCATA	tatgggaagatcagataaaattaagaactcatgtaagtat
A_46	/5Phos/ GCAATTCACTGCAATTCACTGCAATTCACT TGCCAATAGGCCAATTGTTTAGAAAGAGTGCTTTCTAATT	aattagaaagcactctttctaaacaattggcctattggca
A_47	/5Phos/ GCAATTCACTGCAATTCACTGCAATTCACT TTTTTTAATAGGGAAGGCTTGGGCGGAGCATGGTGGCTCA	tgagccaccatgctccgcccaagccttccctattaaaaaa
A_48	/5Phos/ GCAATTCACTGCAATTCACTGCAATTCACT ATTGATAATTAAGATCTTCATTGGTGTGTATAATGCAATA	tattgcattatacacaccaatgaagatcttaattatcaat
A_49	/5Phos/ GCAATTCACTGCAATTCACTGCAATTCACT ACTTAATCCAACAAGGCTTTTGTGGAAAGACCAGAAGGCA	tgccttctggtctttccacaaaagccttgttggattaagt
A_50	/5Phos/ GCAATTCACTGCAATTCACTGCAATTCACT TTTTCATACTGACCTGCACCTGTGTGCTCTACCTTATGGT	accataaggtagagcacacaggtgcaggtcagtatgaaaa
A_51	/5Phos/ GCAATTCACTGCAATTCACTGCAATTCACT AGACAGACTATTTCTGAGATTAAAAGGATCAAATAGAAAT	atttctatttgatccttttaatctcagaaatagtctgtct
A_52	/5Phos/ GCAATTCACTGCAATTCACTGCAATTCACT AGAGTACTCACAAGAACACCGAAAGTCCCTTTTTAACCAA	ttggttaaaaagggactttcggtgttcttgtgagtactct
A_53	/5Phos/ GCAATTCACTGCAATTCACTGCAATTCACT AACTAGTTCACAGTGTTTTCTCCTGCCAAATCCAAATTAG	ctaatttggatttggcaggagaaaacactgtgaactagtt
A_54	/5Phos/ GCAATTCACTGCAATTCACTGCAATTCACT AGAGAAAAAGACACTGAGTAATTAAGAGAACAGAGATTTA	TAAATCTCTGTTCTCTTAATTACTCAGtgtctttttctct
A_55	/5Phos/ GCAATTCACTGCAATTCACTGCAATTCACT AGGGACTATAATATTTATCCAATTGAGTGTTTACTTCGTA	TACGAAGTAAACACTCAATTGGATAAATATTATAGTCCCT
A_56	/5Phos/ GCAATTCACTGCAATTCACTGCAATTCACT ATTTCTGCTTTAACCCAAATGAGTCAAGATGACCGGAAAG	CTTTCCGGTCATCTTGACTCATTTGGGTTAAAGCAGAAAT
A_57	/5Phos/ GCAATTCACTGCAATTCACTGCAATTCACT AGGAAGAGGATTATGTCCAGCAAATAGTAGTTAGTGGATC	GATCCACTAACTACTATTTGCTGGACATAATCCTCTTCCT
A_58	/5Phos/ GCAATTCACTGCAATTCACTGCAATTCACT TATCTGATACCAATGATCTTAAAATTACACATGTTCTTAT	ATAAGAACATGTGTAATTTTAAGATCATTGGTATCAGATA
A_59	/5Phos/ GCAATTCACTGCAATTCACTGCAATTCACT TTGGAGAAATATATGGAAGTGATAAGAGGGCTGAGGAAAA	TTTTCCTCAGCCCTCTTATCACTTCCATATATTTCTCCAA
A_60	/5Phos/ GCAATTCACTGCAATTCACTGCAATTCACT TCTCCTAGGCGTAACTATAGATATAAGAAAACATGTATCA	TGATACATGTTTTCTTATATCTATAGTTACGCCTAGGAGA
